# Supplementary material for: Multi-Material 3D Printed Shape Memory Polymer with Tunable Melting and Glass Transition Temperature Activated by Heat or Light
Source: Polymers (Basel). 2020 Mar 23;12(3):710. doi: 10.3390/polym12030710 (PMC7182824; doi:10.3390/polym12030710)
Supplement: Supplementary file 1 [file polymers-12-00710-s001.zip]

Archive with 3 entries (3 files):
- Multi-material 3D printed shape memory polymer_supporting information_17.2.20_ES.docx
- Movie S1_two-lid box activated by heat.wmv
- Movie S2_two-lid box activated by light.wmv
